# Supplementary material for: The diversity of cellular systems involved in carbonate precipitation by Escherichia coli
Source: PLoS One. 2025 Dec 16;20(12):e0319530. doi: 10.1371/journal.pone.0319530 (PMC12707652; doi:10.1371/journal.pone.0319530)
Supplement: S1 Table — These primers were used to amplify genes for cloning into the pPRO24 plasmid. Other listed primers were used to sequence those constructs. (XLSX) [file pone.0319530.s001.xlsx]

## Sheet: Sheet1
Supplementary Table 1. Primers used in study
Primers used for cloning into pPRO24
Gene	Sequence	Notes
can	5' - AAA GAA TTC ATG AAA GAC ATA GAT ACA CTC ATC AGC - 3'	Forward
	5' - AAA TCT AGA TTA TTT GTG GTT GGC GTG TTT - 3'	Reverse
cynT	5' - AAA GAA TTC CCA GAG ACA GAC AGA GGT TAA CG - 3'	Forward
	5' - AAA TCT AGA GGA ACT CCT GAT GGT TTA AAA ATA AGG - 3'	Reverse
zntB	5’ - AAA GAA TTC GTG GAA GCG ATT AAG GGA TCG G - 3’	Forward
	5’ - AAA TCT AGA TAC AGA CAG CTG GGA AAA TTT C - 3’	Reverse
Primers used to sequence plasmid constructs
Gene	Sequence	Notes
pPro	5' - GCG GAT TAG TTC ATG ACT - 3'	Forward, binds to pPRO24
pPro	5' - CGC AAC AGC CAA GCT TGC - 3'	Reverse, binds to pPRO24
can
	5' - TCA CAC TGA CCT GAA CTG CC -3'
	5' - AGT TAC CAT TCA CGG CTG GG -3'
	5' - CGG AAC TGG GGC TTA TCA -3'
cynT
		Only used pPRO primers to sequence
zntB
	5'- TTC ACT GGC AAG ACG AGC AT -3'
	5'- ATG GAC GGG CGG TTA ATT GT -3'
	5'- ACA ATT AAC CGC CCG TCC AT -3'
	5'- ATG CTC GTC TTG CCA GTG AA -3'
